# Supplementary material for: Silkworm Cocoon—Derived Carbon Dots for Post-Trauma Hemostasis and Tissue Repair
Source: Pharmaceuticals (Basel). 2025 Apr 22;18(5):603. doi: 10.3390/ph18050603 (PMC12114995; doi:10.3390/ph18050603)
Supplement: Supplementary file 1 [file pharmaceuticals-18-00603-s001.zip]

Archive with 2 entries (2 files):
- ARRIVE Compliance Questionnaire.pdf
- pharmaceuticals-3551452-supplementary figures.pdf
